# Supplementary material for: Metformin Cessation and Dementia Incidence
Source: JAMA Netw Open. 2023 Oct 25;6(10):e2339723. doi: 10.1001/jamanetworkopen.2023.39723 (PMC10600586; doi:10.1001/jamanetworkopen.2023.39723)
Supplement: Supplement 2. — eTable 8. Electronic Health Record Data eTable 9. Prescriptions [file jamanetwopen-e2339723-s002.xlsx]

## Sheet: Table of Contents
Zimmerman SC, Ferguson EL, Choudhary V, et al. Metformin cessation and dementia incidence. JAMA Netw Open. 2023;6(10):e2339723. doi:10.1001/jamanetworkopen.2023.39723
This supplemental material has been provided by the authors to give readers additional information about their work.
eTable 8. Electronic Health Record Data
eTable 9. Prescriptions

## Sheet: EHR data
Diagnosis Name	ICD-9 Diagnosic Codes	ICD-10 Diagnosis Codes
Dementia Diagnostic Codes
Alzheimer's Disease	331.0 (Alzheimer’s disease)	G30.x (Alzheimer's disease)
Vascular Dementia	290.4x (Vascular dementia)	F01.5x (Vascular dementia)
Nonspecific Dementia	290.0, 290.1x, 290.2x, 290.3, 294.2x, 294.8 (Nonspecific dementia)	F03.9x (Nonspecific dementia)
Dementia with Lewy Bodies	331.82 (dementia with lewy bodies)	G31.83 (dementia with lewy bodies)
Parksinson's Disease	332.0 (Paralysis agitans) AND 294.1x on same encounter	G20 (Parkinson's disease) AND F02.8x on same encounter
Cardiovascular Disease Diagnostic Codes
Hypertension	362.11 (Hypertensive retinopathy) 401.x-404.xx (Hypertensive Disease) 437.2 (Hypertensive encephalopathy)	I10 (Essential (primary) hypertension) I11 Hypertensive heart disease I12 Hypertensive chronic kidney disease I13 Hypertensive heart and chronic kidney disease I16 Hypertensive crisis H35.03x (Hypertensive retinopathy) I67.4 (Hypertensive encephalopathy)
Secondary Hypertension	405.xx (Secondary hypertension)	I15.x (Secondary hypertension)
Ischemic Stroke	433.01 (Occlusion and stenosis of basilar artery witth cerebral infarction) 433.11 (Occlusion and stenosis of carotid artery with cerebral infarction), 433.21 (Occlusion and stenosis of vertebral artery with cerebral infarction), 433.31 (Occlusion and stenosis of multitple and bilateral precerrebral arteries with cerebral infarction), 433.81 (Occlusion and stenosis of other specified precerebral …	I63.xxx Cerebral Infarction I66.xxx Occlusion and stenosis of cerebral arteries, not resulting in cerebral infarction
Hemorrhagic Stroke	430 (Subarachnoid hemorrhage) 431 (Intracerebral hemorrhage) 432 (Other and unspecified intracranial hemorrhage)	I60.xx Nontraumatic subarachnoid hemorrhage I61.xx Nontraumatic intracerebral hemorrhage I62.xx Other and unspecified nontraumatic intracranial hemorrhage
Acute Ill-Defined Cerebrovascular Disease	436 (Acute but ill-defined cerebrovascular disease)	I67.89 Other cerebrovascular disease
Iatrogenic Cerebrovascular Infarction or Hemorrhage	997.02 (Iatrogenic cerebrovascular infarction or hemorrhage)	I97.81x (Intraoperative cerebrovascular infarction) I97.82x (Postprocedural cerebrovascular infarction)
Acute MI	410.xx (Acute myocardial infarction)	I21.xx Acute myocardial infarction
Prior MI	412 (Old myocardial infarct)	I25.2 Old myocardial infarction
Peripheral Vascular Disease	440.2; (Atherosclerosis of native arteries of the extremeties) 440.3; (Atherosclerosis of a bypass graft of the extremeties) 440.4; (Chronic total occlusion of artery of the extremeties) 443.0 (Raynaud's syndrome) 443.1 (Thromboangiitis obliterans [Buerger's disease]) 443.8 (Other specified peripheral vascular disease) 443.9 (Peripheral vascular disease, unspecified)	I702 (Atherosclerosis of native arteries of the extremities) I703 (Atherosclerosis of bypass grafts of the extremities) I704 (Atherosclerosis autologous vein bypass grafts of the extremities) I705 (Atherosclerosis nonautologous biological bypass grafts of the extremities) I706 (Atherosclerosis of nonbiological bypass grafts of the extremities) I707 (Atherosclerosis of other type of bypass graft(s…
Congestive Heart Failure	402.01 (Malignant hypertensive heart disease with heart failure) 402.11 (Benign hypertensive heart disease with heart failure) 402.91 (Unspecified hypertensive heart disease with heart failure) 404.01 (Hypertensive heart and chronic kidney disease, malignant, with heart failure and chronic kidney disease stage I-IV, or unspecified) 404.03 (Hypertensive heart and chronic kidney disease, malignant,…	I11.0 Hypertensive heart disease with heart failure I13.0 Hypertensive heart and chronic kidney disease with heart failure and stage 1 through stage 4 chronic kidney disease, or unspecified chronic kidney disease I13.2 Hypertensive heart and chronic kidney disease with heart failure and with stage 5 chronic kidney disease, or end stage renal disease I50.xx Heart failure
Rheumatic Heart Failure	398.91 (Rheumatic heart failure - congestive)	I09.81 Rheumatic heart failure
Ischemic Heart Disease	411.xx (Other acute and subacute formrs of ischemic heart disease) 413.x (Angina pectoris) 414.0x (Coronary atherosclerosis) 414.12 (Dissection of coronary artery) 414.2 (Chronic total occlusion of coronary artery) 414.3 (Coronary atherosclerosis due to lipid rich plaque) 414.4 (Coronary atherosclerosis due to calcified coronary lesion) 414.8 (Other specified forms of chronic ischemic heart disea…	I20 (Angina pectoris) I24 (Other acute ischemic heart diseases) I25.1, I25.3-.9 (All Chronic ischemic heart disease except old MI)
Cancer Diagnosis	140-208 (Malignant neoplasms) 209.0-209.3 (Malignant neuroendocrine tumors)	C00.xx - C96.xx Malignant neoplasms C7A.xx Malignant neuroendocrine tumors

## Sheet: Prescriptions
Pharmacy drug class (AHFS)	Generic names
24:28.08 Dihydropyridines	Amlodipine Besylate
	Clevidipine Butyrate
	Felodipine
	Isradipine
	Nicardipine Hydrochloride
	Nifedipine
	Nimodipine
	Nisoldipine
24:28.92 Calcium-Channel Blocking Agents, Miscellaneous	Diltiazem Hydrochloride
	Verapamil Hydrochloride
40:28.20 Thiazide Diuretics	Bendroflumethiazide
	Chlorothiazide
	Chlorothiazide Sodium
	Hydrochlorothiazide
	Aliskiren Hemifumarate and Hydrochlorothiazide
	Amiloride Hydrochloride and Hydrochlorothiazide
	Methyldopa and Hydrochlorothiazide
	Propranolol Hydrochloride and Hydrochlorothiazide
	Spironolactone and Hydrochlorothiazide
	Triamterene and Hydrochlorothiazide
	Methyclothiazide
24:32.04 Angiotensin-Converting Enzyme Inhibitors	Benazepril Hydrochloride
	Benazepril
	Benazeprilat
	Captopril
	Captopril and Hydrochlorothiazide
	Enalaprilat
	Enalapril Maleate
	Enalapril Maleate and Hydrochlorothiazide
	Fosinopril Sodium
	Fosinoprilat
	Monopril
	Lisinopril
	Moexipril Hydrochloride
	Perindopril Arginine
	Perindopril Erbumine
	Quinapril Hydrochloride
	Quinaprilat
	Ramipril
	Ramiprilat
	Trandolapril
24:32.08 Angiotensin II Receptor Antagonists	Azilsartan Kamedoxomil
	Candesartan Cilexetil
	Eprosartan Mesylate
	Irbesartan
	Losartan Potassium
	Olmesartan Medoxomil
	Telmisartan
	Valsartan
24:20 α-Adrenergic Blocking Agents	Doxazosin Mesylate
	Prazosin Hydrochloride
	Terazosin Hydrochloride
24:24 β-Adrenergic Blocking Agents	Acebutolol Hydrochloride
	Atenolol
	Betaxolol Hydrochloride
	Bisoprolol Fumarate
	Carvedilol
	Esmolol Hydrochloride
	Labetalol Hydrochloride
	Metoprolol Succinate
	Metoprolol Tartrate
	Metoprolol Tartrate and Hydrochlorothiazide
	Nadolol
	Nebivolol Hydrochloride
	Pindolol
	Propranolol Hydrochloride
	Propranolol Hydrochloride and Hydrochlorothiazide
	Sotalol Hydrochloride
	Timolol Maleate
24:08.32 Peripheral Adrenergic Inhibitors	Reserpine
40:28.24 Thiazide-like Diuretics	Chlorthalidone
	Atenolol and Chlorthalidone
	Indapamide
	Metolazone
40:28.08 Loop Diuretics	Bumetanide
	Ethacrynic Acid
	Ethacrynate Sodium
	Furosemide
	Torsemide
40:28.16 Potassium-sparing Diuretics	Amiloride Hydrochloride
	Triamterene
24:32.20 Mineralocorticoid (Aldosterone) Receptor Antagonists	Eplerenone
	Spironolactone
	Spironolactone and Hydrochlorothiazide
24:32.40 Renin Inhibitors	Aliskiren Hemifumarate
	Aliskiren Hemifumarate and Hydrochlorothiazide
24:08.16 Central α-Agonists	Clonidine
	Guanabenz Acetate
	Guanfacine
	Methyldopa
	Methyldopate Hydrochloride
24:08.20 Direct Vasodilators	Fenoldopam
	Hydralazine Hydrochloride
	Minoxidil
	Sodium Nitroprusside
12:16.04.04 Non-selective alpha-Adrenergic Blocking Agents (Excluding Generic Names: Dihydroergotamine Mesylate, Ergoloid Mesylates, Ergotamine Tartrate)	Phenoxybenzamine Hydrochloride
	Phentolamine Mesylate
24:04.04 Antiarrhythmic Agents (Excluding Generic Name: Magnesium Sulfate)	Disopyramide Phosphate
	Procainamide Hydrochloride
	Quinidine Gluconate
	Quinidine Sulfate
	Lidocaine Hydrochloride (Antiarrhythmic)
	Mexiletine Hydrochloride
	Flecainide Acetate
	Propafenone Hydrochloride
	Amiodarone Hydrochloride
	Dofetilide
	Dronedarone Hydrochloride
	Ibutilide Fumarate
	Adenosine
	Tafamidis
	Tafamidis Meglumine
24:04.08 Cardiotonic Agents	Digoxin
	Milrinone Lactate
24:04.92 Cardiac Drugs, Miscellaneous	Ivabradine Hydrochloride
	Ranolazine
24:12.08 Nitrates and Nitrites	Amyl Nitrite
	Isosorbide Dinitrate
	Isosorbide Mononitrate
	Nitric Oxide
	Nitroglycerin
24:12.92 Vasodilating Agents, Miscellaneous	Alprostadil
	Dipyridamole
	Isoxsuprine Hydrochloride
	Nesiritide
	Papaverine Hydrochloride
68:20.20 Sulfonylureas	Chlorpropamide
	Glimepiride
	Glipizide
	Glyburide
	Tolazamide
	Tolbutamide
68:20.04 Biguanides	Metformin Hydrochloride
68:20.28 Thiazolidinediones	Pioglitazone Hydrochloride
	Rosiglitazone Maleate
68:20.16 Meglitinides	Nateglinide
	Repaglinide
68:20.02 α-Glucosidase Inhibitors	Acarbose
	Miglitol
68:20.03 Amylinomimetics	Pramlintide Acetate
68:20.05 Dipeptidyl Peptidase IV (DPP-4) Inhibitors	Alogliptin Benzoate
	Linagliptin
	Linagliptin and Empagliflozin
	Linagliptin and Metformin Hydrochloride
	Saxagliptin Hydrochloride
	Sitagliptin Phosphate
68:20.06 Incretin Mimetics	Dulaglutide
	Exenatide
	Liraglutide
	Lixisenatide
	Semaglutide
68:20.18 Sodium-glucose Cotransporter 2 (SGLT2) Inhibitors	Canagliflozin
	Canagliflozin and Metformin Hydrochloride
	Dapagliflozin Propanediol
	Dapagliflozin and Metformin Hydrochloride
	Dapagliflozin and Saxagliptin
	Empagliflozin
	Dapagliflozin and Saxagliptin
	Empagliflozin and Metformin Hydrochloride
	Ertugliflozin L-pyroglutamic A
	Ertugliflozin and Metformin Hydrochloride
	Ertugliflozin and Sitagliptin
68:20.92 Antidiabetic Agents, Miscellaneous
68:20.08.04 Rapid-acting Insulins	Insulin Aspart
	Insulin Glulisine
	Insulin Lispro
68:20.08.08 Short-acting Insulins	Insulin Human
68:20.08.16 Long-acting Insulins	Insulin Degludec
	Insulin Degludec and Liraglutide
	Insulin Detemir
	Insulin Glargine and Lixisenatide
	Insulin Glargine
24:06.06 Fibric Acid Derivatives	Fenofibrate
	Fenofibric Acid
	Gemfibrozil
24:06.08 HMG-CoA Reductase Inhibitors	Atorvastatin Calcium
	Fluvastatin Sodium
	Lovastatin
	Mevinolinic Acid
	Pitavastatin Calcium
	Pitavastatin Magnesium
	Pravastatin Sodium
	Rosuvastatin Calcium
	Simvastatin
24:06.04 Bile Acid Sequestrant	Cholestyramine Resin
	Colesevelam Hydrochloride
	Colestipol Hydrochloride
24:06.05 Cholesterol Absorption Inhibitors	Ezetimibe
24:06.24 Proprotein Convertase Subtilisin Kexin Type 9 (PCSK9) Inhibitors	Alirocumab
	Evolocumab
24:06.92 Antilipemic Agents, Miscellaneous	Icosapent Ethyl
	Lomitapide Mesylate
	Mipomersen Sodium
	Niacin
	Omega-3-acid Ethyl Esters
